# Supplementary material for: Machine Learning-Based Prediction of Antimicrobial Resistance in Escherichia coli from MALDI-TOF Mass Spectrometry Data
Source: Diagnostics (Basel). 2026 Jul 4;16(13):2103. doi: 10.3390/diagnostics16132103 (PMC13360082; doi:10.3390/diagnostics16132103)
Supplement: Supplementary file 1 [file diagnostics-16-02103-s001.zip]

Archive with 1 entries (1 files):
- diagnostics-4140351-supplementary.pdf
